# Supplementary material for: Lin28b-let-7 Modulates mRNA Expression of GnRH1 Through Multiple Signaling Pathways Related to Glycolysis in GT1-7 Cells
Source: Animals (Basel). 2025 Jan 7;15(2):120. doi: 10.3390/ani15020120 (PMC11758636; doi:10.3390/ani15020120)
Supplement: Supplementary file 1 [file animals-15-00120-s001.zip]

Archive with 3 entries (2 files):
- animals-3355675-supplementary/
- animals-3355675-supplementary/Supplementary Figures.pdf
- animals-3355675-supplementary/Supplementary Tables.xlsx
