# Supplementary material for: Lin28b-let-7 Modulates mRNA Expression of GnRH1 Through Multiple Signaling Pathways Related to Glycolysis in GT1-7 Cells
Source: Animals (Basel). 2025 Jan 7;15(2):120. doi: 10.3390/ani15020120 (PMC11758636; doi:10.3390/ani15020120)
Supplement: Supplementary file 1 [file animals-15-00120-s001.zip › animals-3355675-supplementary/Supplementary Tables.xlsx]

## Sheet: D1
Supplementary table 1. Primer sequences
Primer name		Primer sequence (5'-3')	Annealing temperature (℃)
Goat tissues	Lin28b	F: CGGCTGTCCGTCATTTCA	56
		R: TTTGTTCTTCCGGTGCTG
	Gapdh	F: GTGCTGAGTACGTGGTGGAGT	58
		R: AGTCTTCTGGGTGGCAGTGAT
	let-7b	TGAGGTAGTAGGTTGTGTGGT	60
	let-7g	CGTGAGGTAGTAGTTTGTACAGT	60
	RNU6	F: CTCGCTTCGGCAGCACA	62
		R: AACGCTTCACGAATTTGCGT
GT1-7 cells	Lin28b	F: ACAGATGCTACAACTGTGGTG	57
		R: GTCTTCCCTGAGAACTGGC
	GnRH1	F: TTCCAAGAGATAGTCAAAGAGGTT	60
		R: GACTTTCCAGAGCTCCTTTCA
	Kiss1	F: ACCTGCCTCTTCTCACCAAG	58
		R: TAGCAGCTGGCTTCCTCT
	Gpr54	F: CTGGTACGTGACGGTGTTCC	60
		R: AGAGCCTACCCAGATGCTGA
	Gapdh	F: GGAGTCCACTGGCGTCTTCAC	60
		R: GAGGCATTGCTGATGATCTTGAGG
	Hk2	F: TTGGAGCCACCACTCACCCTA	60
		R: GAGCCCATTGTCCGTTACTTTC
	Hif1a	F: CAGGACACAGATTTAGACTTGG	57
		R: TGGTAGTGGTGGCATTAGC
	Pdk2	F: TACCTCAGCCGCATCTCCAT	60
		R: TTGACCACCTCAGAGACGTTG
	Map4k3	F: GGAATCACTGCCATAGAACTTGC	60
		R: CAGCAGTAGGTCTTTTTTTCGGAT
	Map2k4	F: CTGGACAGAAGTGGAAATATTAAGC	60
		R: CTTGGGTCTATTCTTTCAGGTGC
	Mapk9	F: ACAAAGAGAACGTTGATATCTGGTC	59
		R: GTGTAAGCAGGTGGTCATGC
	JunD	F: TGAAGACCCTCAAGAGTCAGAACA	60
		R: CTGTTGACGTGGCTGAGGACTT
	Fgf1	F: TGGCACAGTGGATGGGACAA	60
		R: GTATAAAAGCCCGTCGGTGTCC
	Erbb2	F: GCTGGCTCCGATGTATTTGAT	60
		R: CATCTGGCTGGTTCACATATTCAG
	Mapk1	F: CCCTTTGAGCACCAGACCTACT	60
		R: GCAGGTTGGAAGGCTTGAGG
	Atf4	F: GCCAAGCACTTCAAACCTCATG	60
		R: AGGCATCCTCCTTGCTGTTGTT
	Kcnj3	F: TCGGCTATGGCTACCGATACA	60
		R: GTGCTCGCTGAACATGAGG
	Insr	F: GAACAAAGATGACAACGAGGAGTG	62
		R: ACTTACAGATGGTCGGGCAAAC
	Lepr	F: CTGGAACATACAGTGCTGGCTAAA	62
		R: AGAGTGTCGTTGAGTTTGGCTG
	Ccnd2	F: GTGAGGAACAGAAGTGCGAAGAA	60
		R: GCTTGATGGAGTTGTCGGTGTAA
	Pik3r1	F: AAGAAGTTGAACGAGTGGTTGG	61
		R: GCCCTGTTTACTGCTCTCCC
	Akt1	F: GCTCAGCCCACCCTTCAAG	60
		R: GCTGTCATCTTGGTCAGGTGGT
	mTOR	F: CGCTGTCATCCCTTTATCG	60
		R: GAGTCAAGTGGTCATAGTCCG
	S6k	F: TGGATTGGTGGAGTTTGG	60
		R: TCTTGTGTGAGGTAGGGAGG
	mlet-7a	TGAGGTAGTAGGTTGTATAGTT	60
	mlet-7c	TGAGGTAGTAGGTTGTATGGTT	60
	mlet-7e	TGAGGTAGGAGGTTGTATAGTT	60
	mlet-7g	TGAGGTAGTAGTTTGTACAGTT	60
	Rnu6	F: CTCGCTTCGGCAGCACA	60
		R: AACGCTTCACGAATTTGCGT

## Sheet: D2
Supplementary table 2. Differentially expressed miRNA
Gene ID	Gene Symbol	Type	log2 (28B / C)	Qvalue (28B / C)
mmu-miR-5112		miRNA	-9.50184	0.0381614
mmu-let-7c-1-3p		miRNA	-6.85709	0.00118681
mmu-let-7e-3p		miRNA	-5.61999	6.99e-16
mmu-miR-30c-1-3p		miRNA	-5.41808	1.15e-07
mmu-miR-26b-3p		miRNA	-5.34487	3.42e-07
mmu-miR-205-5p		miRNA	-4.98372	0.0178876
mmu-miR-214-3p		miRNA	-4.96223	3.36e-07
mmu-miR-23b-5p		miRNA	-4.74179	6.04e-19
mmu-miR-421-3p		miRNA	-4.42291	2.59e-14
mmu-miR-149-5p		miRNA	-4.41115	9.69e-13
mmu-miR-199a-5p		miRNA	-4.40816	4.14e-24
mmu-miR-671-5p		miRNA	-4.24205	5.9e-06
mmu-miR-744-3p		miRNA	-4.13271	0.021791
mmu-miR-92b-3p		miRNA	-4.07832	4.87e-23
mmu-miR-935		miRNA	-3.97697	2.77e-24
mmu-miR-615-3p		miRNA	-3.80852	4.25e-07
mmu-miR-34c-5p		miRNA	-3.79751	0.0444608
mmu-miR-505-3p		miRNA	-3.73743	8.46e-05
mmu-miR-125a-3p		miRNA	-3.67814	1.29e-08
mmu-miR-181c-3p		miRNA	-3.66002	7.43e-13
mmu-miR-214-5p		miRNA	-3.54431	1.31e-09
mmu-miR-26a-1-3p		miRNA	-3.49008	0.00148411
mmu-miR-328-3p		miRNA	-3.48361	1.37e-14
mmu-miR-143-3p		miRNA	-3.46385	2.45e-09
mmu-miR-34b-3p		miRNA	-3.41759	0.0203352
mmu-miR-152-3p		miRNA	-3.36151	2.04e-05
mmu-miR-125a-5p		miRNA	-3.29357	5.05e-12
mmu-miR-188-5p		miRNA	-3.25648	0.00616751
mmu-miR-324-5p		miRNA	-3.20479	0.000963
mmu-miR-130a-3p		miRNA	-3.11048	0.0282408
mmu-miR-221-3p		miRNA	-3.08038	1.26e-06
mmu-miR-3074-5p		miRNA	-3.07114	0.0158606
mmu-miR-27b-3p		miRNA	-3.06185	1.24e-06
mmu-miR-145a-5p		miRNA	-3.03794	0.00844442
mmu-miR-27b-5p		miRNA	-3.00845	7.3e-11
mmu-miR-24-1-5p		miRNA	-2.92107	0.000414
mmu-miR-744-5p		miRNA	-2.91589	2.86e-05
mmu-miR-365-2-5p		miRNA	-2.90533	0.0272842
mmu-miR-93-3p		miRNA	-2.89933	0.0343633
mmu-miR-135b-3p		miRNA	-2.87762	0.00171454
mmu-miR-30c-5p		miRNA	-2.83191	0.0116083
mmu-miR-361-5p		miRNA	-2.8266	0.00414173
mmu-let-7d-3p		miRNA	-2.76709	2.82e-05
mmu-miR-30d-3p		miRNA	-2.75919	0.0374653
mmu-miR-25-5p		miRNA	-2.7334	0.0099035
mmu-miR-99b-3p		miRNA	-2.70177	0.000462
mmu-miR-10a-3p		miRNA	-2.63117	0.000841
mmu-miR-24-2-5p		miRNA	-2.62666	0.00728107
mmu-miR-148b-3p		miRNA	-2.60688	0.0476315
mmu-miR-181a-1-3p		miRNA	-2.39903	0.032482
mmu-miR-324-3p		miRNA	-2.33659	0.0168911
mmu-miR-574-3p		miRNA	-2.27438	0.0486961
mmu-miR-125b-1-3p		miRNA	-2.2338	0.0136392
mmu-let-7e-5p		miRNA	-2.14295	0.028989
mmu-miR-23b-3p		miRNA	-2.11384	0.0486961
mmu-miR-196a-5p		miRNA	-2.10435	0.0204303
mmu-let-7f-5p		miRNA	-1.18599	0.0354916
mmu-miR-24-3p		miRNA	-1.12661	0.0244779
mmu-let-7i-5p		miRNA	-1.10091	0.00405576
mmu-let-7a-5p		miRNA	-1.04116	0.00685578
mmu-miR-92a-3p		miRNA	-1.0356	0.0300363
mmu-miR-802-5p		miRNA	1.06115	0.000906
mmu-miR-3535		miRNA	1.17063	1.16e-05
mmu-miR-302d-3p		miRNA	1.18077	2.07e-05
mmu-miR-31-5p		miRNA	1.44984	0.00171385
mmu-miR-144-3p		miRNA	1.52664	0.00126472
mmu-miR-302b-3p		miRNA	1.52672	5.43e-09
mmu-miR-200a-3p		miRNA	1.64297	0.0221263
mmu-miR-203b-5p		miRNA	1.65318	0.00844442
mmu-miR-122-5p		miRNA	1.66957	2.61e-06
novel-mmu-miR376-3p		miRNA	1.92376	0.0270564
mmu-miR-203-3p		miRNA	2.006	0.00244361
mmu-miR-122-3p		miRNA	2.20632	4.72e-07
mmu-miR-101b-3p		miRNA	2.45111	0.0146469
novel-mmu-miR205-5p		miRNA	2.55915	0.0178963
mmu-miR-429-3p		miRNA	2.74462	0.0168553
mmu-miR-122b-3p		miRNA	3.0199	0.0190063

## Sheet: D3
Supplementary table 3. GO and KEGG analysis of DEMIs
GO Term ID	GO Term Desc	GO Term Level1	GO Term Level2	Term Candidate Gene Num	Total Candidate Gene Num	Term Gene Num	Total Gene Num	Rich Ratio	P value	Q value
GO:0045944	positive regulation of transcription by RNA polymerase II	biological_process	biological regulation	140	1522	1255	20562	0.111554	5.05913e-07	0.00253867
GO:0030097	hemopoiesis	biological_process	developmental process	20	1522	91	20562	0.21978	8.67832e-06	0.0166929
GO:0071230	cellular response to amino acid stimulus	biological_process	cellular process	16	1522	64	20562	0.25	1.21733e-05	0.0166929
GO:0045893	positive regulation of transcription, DNA-templated	biological_process	biological regulation	80	1522	671	20562	0.119225	1.5209e-05	0.0166929
GO:0001764	neuron migration	biological_process	cellular process	26	1522	143	20562	0.181818	1.66331e-05	0.0166929
GO:0007420	brain development	biological_process	multicellular organismal process	40	1522	272	20562	0.147059	2.39326e-05	0.0187243
GO:0016310	phosphorylation	biological_process	cellular process	81	1522	692	20562	0.117052	2.612e-05	0.0187243
GO:0016567	protein ubiquitination	biological_process	cellular process	69	1522	573	20562	0.120419	4.22041e-05	0.0250992
GO:0010628	positive regulation of gene expression	biological_process	biological regulation	65	1522	532	20562	0.12218	4.50164e-05	0.0250992
GO:0007155	cell adhesion	biological_process	biological adhesion	72	1522	609	20562	0.118227	5.26336e-05	0.0264115
GO:0007156	homophilic cell adhesion via plasma membrane adhesion molecules	biological_process	biological adhesion	28	1522	172	20562	0.162791	6.46711e-05	0.0285111
GO:0051056	regulation of small GTPase mediated signal transduction	biological_process	biological regulation	8	1522	21	20562	0.380952	7.51053e-05	0.0285111
GO:0050890	cognition	biological_process	multicellular organismal process	13	1522	52	20562	0.25	7.87504e-05	0.0285111
GO:0007169	transmembrane receptor protein tyrosine kinase signaling pathway	biological_process	biological regulation	21	1522	114	20562	0.184211	8.59471e-05	0.0285111
GO:0090630	activation of GTPase activity	biological_process	biological regulation	19	1522	98	20562	0.193878	9.04067e-05	0.0285111
GO:0043547	positive regulation of GTPase activity	biological_process	biological regulation	43	1522	318	20562	0.13522	9.12264e-05	0.0285111
GO:1904996	positive regulation of leukocyte adhesion to vascular endothelial cell	biological_process	biological adhesion	6	1522	12	20562	0.5	0.000101918	0.0285111
GO:0032754	positive regulation of interleukin-5 production	biological_process	biological regulation	5	1522	8	20562	0.625	0.000102272	0.0285111
GO:0015914	phospholipid transport	biological_process	localization	11	1522	40	20562	0.275	0.000109621	0.0289515
GO:0006468	protein phosphorylation	biological_process	cellular process	74	1522	648	20562	0.114198	0.000126544	0.0317498
GO:0035556	intracellular signal transduction	biological_process	biological regulation	54	1522	437	20562	0.12357	0.00014403	0.0344163
GO:0070588	calcium ion transmembrane transport	biological_process	localization	22	1522	128	20562	0.171875	0.0001702	0.0388211
GO:0060216	definitive hemopoiesis	biological_process	developmental process	7	1522	18	20562	0.388889	0.000184486	0.0391063
GO:0035023	regulation of Rho protein signal transduction	biological_process	biological regulation	16	1522	79	20562	0.202532	0.000187037	0.0391063
GO:0098609	cell-cell adhesion	biological_process	biological adhesion	26	1522	167	20562	0.155689	0.000242767	0.0487283
GO:0005737	cytoplasm	cellular_component	cell	691	1532	6974	20604	0.0990823	1.48283e-21	1.22333e-18
GO:0005829	cytosol	cellular_component	cell	391	1532	3791	20604	0.103139	3.99849e-13	1.64938e-10
GO:0030054	cell junction	cellular_component	cell junction	116	1532	908	20604	0.127753	5.27149e-09	1.44966e-06
GO:0005634	nucleus	cellular_component	cell	544	1532	6098	20604	0.0892096	1.22444e-07	2.52541e-05
GO:0098978	glutamatergic synapse	cellular_component	synapse	71	1532	519	20604	0.136802	4.21986e-07	6.96276e-05
GO:0031234	extrinsic component of cytoplasmic side of plasma membrane	cellular_component	cell	17	1532	67	20604	0.253731	5.60458e-06	0.00077063
GO:0045202	synapse	cellular_component	synapse	99	1532	865	20604	0.114451	1.05807e-05	0.00124701
GO:0005654	nucleoplasm	cellular_component	cell	295	1532	3183	20604	0.0926799	1.74607e-05	0.00180063
GO:0014069	postsynaptic density	cellular_component	cell	49	1532	361	20604	0.135734	3.10712e-05	0.00284819
GO:0005768	endosome	cellular_component	cell	79	1532	678	20604	0.116519	4.46894e-05	0.00368688
GO:0005856	cytoskeleton	cellular_component	organelle	136	1532	1324	20604	0.102719	6.179e-05	0.00463425
GO:0098685	Schaffer collateral - CA1 synapse	cellular_component	synapse	21	1532	114	20604	0.184211	9.16325e-05	0.00626435
GO:0048471	perinuclear region of cytoplasm	cellular_component	cell	89	1532	804	20604	0.110697	9.8711e-05	0.00626435
GO:0043005	neuron projection	cellular_component	cell	67	1532	569	20604	0.11775	0.000121755	0.00717488
GO:0030425	dendrite	cellular_component	cell part	71	1532	616	20604	0.11526	0.000149034	0.00819686
GO:0031410	cytoplasmic vesicle	cellular_component	cell	89	1532	823	20604	0.108141	0.000220628	0.0103456
GO:0044322	endoplasmic reticulum quality control compartment	cellular_component	cell	5	1532	9	20604	0.555556	0.000220712	0.0103456
GO:0005789	endoplasmic reticulum membrane	cellular_component	cell	95	1532	891	20604	0.106622	0.000225721	0.0103456
GO:0005783	endoplasmic reticulum	cellular_component	cell part	153	1532	1566	20604	0.0977011	0.000245482	0.0106591
GO:0030424	axon	cellular_component	cell	60	1532	512	20604	0.117188	0.000305832	0.0123815
GO:0005891	voltage-gated calcium channel complex	cellular_component	cell	8	1532	25	20604	0.32	0.000315165	0.0123815
GO:0098794	postsynapse	cellular_component	cell	26	1532	170	20604	0.152941	0.000346583	0.0127005
GO:0005794	Golgi apparatus	cellular_component	cell	134	1532	1354	20604	0.098966	0.000354076	0.0127005
GO:0005769	early endosome	cellular_component	cell	38	1532	289	20604	0.131488	0.000435425	0.0149677
GO:0043296	apical junction complex	cellular_component	cell junction	8	1532	27	20604	0.296296	0.000565903	0.0186748
GO:0043204	perikaryon	cellular_component	cell	30	1532	215	20604	0.139535	0.000632428	0.0200674
GO:0005770	late endosome	cellular_component	cell	24	1532	160	20604	0.15	0.000762818	0.0227835
GO:0043231	intracellular membrane-bounded organelle	cellular_component	cell	102	1532	1006	20604	0.101392	0.000799578	0.0227835
GO:0043025	neuronal cell body	cellular_component	cell	70	1532	642	20604	0.109034	0.000800875	0.0227835
GO:0005938	cell cortex	cellular_component	cell	27	1532	197	20604	0.137056	0.00150455	0.0412489
GO:0061689	tricellular tight junction	cellular_component	cell junction	3	1532	4	20604	0.75	0.00154996	0.0412489
GO:0030118	clathrin coat	cellular_component	cell	4	1532	8	20604	0.5	0.00167075	0.043074
GO:0045121	membrane raft	cellular_component	membrane	39	1532	322	20604	0.121118	0.00178542	0.0446356
GO:0005790	smooth endoplasmic reticulum	cellular_component	cell	8	1532	32	20604	0.25	0.00192138	0.0452897
GO:0099092	postsynaptic density, intracellular component	cellular_component	cell part	8	1532	32	20604	0.25	0.00192138	0.0452897
GO:0015629	actin cytoskeleton	cellular_component	cell	31	1532	243	20604	0.127572	0.00226611	0.0508781
GO:0000790	nuclear chromatin	cellular_component	cell	34	1532	274	20604	0.124088	0.00228181	0.0508781
GO:0005515	protein binding	molecular_function	binding	539	1508	5245	20317	0.102765	4.77646e-19	6.80168e-16
GO:0005089	Rho guanyl-nucleotide exchange factor activity	molecular_function	binding	19	1508	70	20317	0.271429	5.05819e-07	0.000360143
GO:0015631	tubulin binding	molecular_function	binding	18	1508	71	20317	0.253521	2.9554e-06	0.00140283
GO:0016740	transferase activity	molecular_function	catalytic activity	187	1508	1845	20317	0.101355	4.79612e-06	0.00170742
GO:0019901	protein kinase binding	molecular_function	binding	69	1508	551	20317	0.125227	1.28884e-05	0.00350694
GO:0016301	kinase activity	molecular_function	catalytic activity	82	1508	690	20317	0.118841	1.47764e-05	0.00350694
GO:0046872	metal ion binding	molecular_function	binding	331	1508	3637	20317	0.0910091	1.81217e-05	0.00368647
GO:0001228	DNA-binding transcription activator activity, RNA polymerase II-specific	molecular_function	transcription regulator activity	62	1508	496	20317	0.125	3.6881e-05	0.00656481
GO:0005524	ATP binding	molecular_function	binding	153	1508	1524	20317	0.100394	6.10656e-05	0.00966193
GO:0000166	nucleotide binding	molecular_function	binding	177	1508	1818	20317	0.0973597	8.47745e-05	0.0115773
GO:0005085	guanyl-nucleotide exchange factor activity	molecular_function	binding	31	1508	202	20317	0.153465	8.94313e-05	0.0115773
GO:0004842	ubiquitin-protein transferase activity	molecular_function	catalytic activity	37	1508	262	20317	0.141221	0.000118905	0.01411
GO:0004672	protein kinase activity	molecular_function	catalytic activity	64	1508	549	20317	0.116576	0.000215282	0.0235817
GO:0047485	protein N-terminus binding	molecular_function	binding	22	1508	135	20317	0.162963	0.000384848	0.0383745
GO:0004674	protein serine/threonine kinase activity	molecular_function	catalytic activity	52	1508	433	20317	0.120092	0.000404226	0.0383745
GO:0005096	GTPase activator activity	molecular_function	molecular function regulator	33	1508	241	20317	0.136929	0.000475633	0.0423313
GO:0003779	actin binding	molecular_function	binding	47	1508	385	20317	0.122078	0.000523633	0.0438619
GO:0061630	ubiquitin protein ligase activity	molecular_function	catalytic activity	39	1508	304	20317	0.128289	0.000581116	0.0459728
KEGG Pathway Term ID	KEGG Pathway Term Desc	KEGG Pathway Term Level1	KEGG Pathway Term Level2	Term Candidate Gene Num	Total Candidate Gene Num	Term Gene Num	Total Gene Num	Rich Ratio	P value	Q value
5200	Pathways in cancer	Human Diseases	Cancer: overview	63	613	538	8491	0.1171	7.03e-05	0.00330518
5165	Human papillomavirus infection	Human Diseases	Infectious disease: viral	40	613	358	8491	0.111732	0.00355123	0.0248586
4010	MAPK signaling pathway	Environmental Information Processing	Signal transduction	39	613	294	8491	0.132653	0.000143	0.00457684
4151	PI3K-Akt signaling pathway	Environmental Information Processing	Signal transduction	39	613	355	8491	0.109859	0.00528823	0.0334583
4810	Regulation of actin cytoskeleton	Cellular Processes	Cell motility	33	613	213	8491	0.15493	2.18e-05	0.00271154
5163	Human cytomegalovirus infection	Human Diseases	Infectious disease: viral	32	613	253	8491	0.126482	0.00126312	0.0143299
4024	cAMP signaling pathway	Environmental Information Processing	Signal transduction	31	613	215	8491	0.144186	0.000153	0.00457684
4014	Ras signaling pathway	Environmental Information Processing	Signal transduction	31	613	231	8491	0.134199	0.000554	0.00912085
5166	Human T-cell leukemia virus 1 infection	Human Diseases	Infectious disease: viral	31	613	244	8491	0.127049	0.00139104	0.015255
4144	Endocytosis	Cellular Processes	Transport and catabolism	31	613	267	8491	0.116105	0.0055909	0.0344954
5131	Shigellosis	Human Diseases	Infectious disease: bacterial	30	613	236	8491	0.127119	0.00163708	0.0160687
4510	Focal adhesion	Cellular Processes	Cellular community - eukaryotes	29	613	198	8491	0.146465	0.000188	0.00516573
5170	Human immunodeficiency virus 1 infection	Human Diseases	Infectious disease: viral	29	613	236	8491	0.122881	0.00323131	0.0231109
4020	Calcium signaling pathway	Environmental Information Processing	Signal transduction	28	613	192	8491	0.145833	0.000261	0.00587402
4015	Rap1 signaling pathway	Environmental Information Processing	Signal transduction	27	613	214	8491	0.126168	0.00305082	0.0228118
5206	MicroRNAs in cancer	Human Diseases	Cancer: overview	26	613	162	8491	0.160494	8.85e-05	0.00364134
5161	Hepatitis B	Human Diseases	Infectious disease: viral	25	613	162	8491	0.154321	0.000227	0.00575464
4360	Axon guidance	Organismal Systems	Development and regeneration	25	613	180	8491	0.138889	0.00113209	0.0137948
5167	Kaposi sarcoma-associated herpesvirus infection	Human Diseases	Infectious disease: viral	25	613	214	8491	0.116822	0.0112351	0.0537784
4062	Chemokine signaling pathway	Organismal Systems	Immune system	24	613	197	8491	0.121827	0.00780707	0.0435343
5205	Proteoglycans in cancer	Human Diseases	Cancer: overview	24	613	202	8491	0.118812	0.0105335	0.052929
4071	Sphingolipid signaling pathway	Environmental Information Processing	Signal transduction	22	613	124	8491	0.177419	6.7e-05	0.00330518
5152	Tuberculosis	Human Diseases	Infectious disease: bacterial	22	613	178	8491	0.123596	0.00899969	0.0485393
5162	Measles	Human Diseases	Infectious disease: viral	21	613	142	8491	0.147887	0.00123944	0.0143299
4072	Phospholipase D signaling pathway	Environmental Information Processing	Signal transduction	21	613	148	8491	0.141892	0.00210003	0.0181818
4261	Adrenergic signaling in cardiomyocytes	Organismal Systems	Circulatory system	21	613	152	8491	0.138158	0.00291949	0.0223375
4530	Tight junction	Cellular Processes	Cellular community - eukaryotes	21	613	165	8491	0.127273	0.00763748	0.0433229
4724	Glutamatergic synapse	Organismal Systems	Nervous system	20	613	113	8491	0.176991	0.000147	0.00457684
5135	Yersinia infection	Human Diseases	Infectious disease: bacterial	20	613	121	8491	0.165289	0.00038	0.00735048
4926	Relaxin signaling pathway	Organismal Systems	Endocrine system	20	613	129	8491	0.155039	0.000884	0.0126449
4921	Oxytocin signaling pathway	Organismal Systems	Endocrine system	20	613	153	8491	0.130719	0.00680399	0.0399734
5414	Dilated cardiomyopathy (DCM)	Human Diseases	Cardiovascular disease	19	613	94	8491	0.202128	3.3e-05	0.00271154
4611	Platelet activation	Organismal Systems	Immune system	19	613	125	8491	0.152	0.00149879	0.0154094
4120	Ubiquitin mediated proteolysis	Genetic Information Processing	Folding, sorting and degradation	19	613	138	8491	0.137681	0.00470045	0.030929
5212	Pancreatic cancer	Human Diseases	Cancer: specific types	18	613	76	8491	0.236842	5.26e-06	0.00173113
4066	HIF-1 signaling pathway	Environmental Information Processing	Signal transduction	18	613	112	8491	0.160714	0.00102921	0.0131277
4140	Autophagy - animal	Cellular Processes	Transport and catabolism	18	613	138	8491	0.130435	0.0101604	0.0522308
5412	Arrhythmogenic right ventricular cardiomyopathy (ARVC)	Human Diseases	Cardiovascular disease	17	613	77	8491	0.220779	2.58e-05	0.00271154
5222	Small cell lung cancer	Human Diseases	Cancer: specific types	17	613	92	8491	0.184783	0.000268	0.00587402
5142	Chagas disease (American trypanosomiasis)	Human Diseases	Infectious disease: parasitic	17	613	102	8491	0.166667	0.000927	0.0127041
4660	T cell receptor signaling pathway	Organismal Systems	Immune system	17	613	103	8491	0.165049	0.00103745	0.0131277
4725	Cholinergic synapse	Organismal Systems	Nervous system	17	613	112	8491	0.151786	0.00264438	0.0212195
4668	TNF signaling pathway	Environmental Information Processing	Signal transduction	17	613	113	8491	0.150442	0.00291005	0.0223375
5032	Morphine addiction	Human Diseases	Substance dependence	16	613	91	8491	0.175824	0.000715	0.0111943
4919	Thyroid hormone signaling pathway	Organismal Systems	Endocrine system	16	613	117	8491	0.136752	0.00965438	0.0512305
5230	Central carbon metabolism in cancer	Human Diseases	Cancer: overview	15	613	67	8491	0.223881	6.45e-05	0.00330518
5220	Chronic myeloid leukemia	Human Diseases	Cancer: specific types	15	613	76	8491	0.197368	0.000289	0.00593957
4012	ErbB signaling pathway	Environmental Information Processing	Signal transduction	15	613	84	8491	0.178571	0.000879	0.0126449
5235	PD-L1 expression and PD-1 checkpoint pathway in cancer	Human Diseases	Cancer: overview	15	613	88	8491	0.170455	0.00144023	0.015285
5410	Hypertrophic cardiomyopathy (HCM)	Human Diseases	Cardiovascular disease	15	613	91	8491	0.164835	0.00203557	0.0181
1522	Endocrine resistance	Human Diseases	Drug resistance: antineoplastic	15	613	93	8491	0.16129	0.00253645	0.0209459
3015	mRNA surveillance pathway	Genetic Information Processing	Translation	15	613	95	8491	0.157895	0.00313521	0.0229218
4713	Circadian entrainment	Organismal Systems	Environmental adaptation	15	613	98	8491	0.153061	0.00424734	0.0285179
4933	AGE-RAGE signaling pathway in diabetic complications	Human Diseases	Endocrine and metabolic disease	15	613	101	8491	0.148515	0.00566186	0.0344954
4520	Adherens junction	Cellular Processes	Cellular community - eukaryotes	14	613	71	8491	0.197183	0.000461	0.00843277
5215	Prostate cancer	Human Diseases	Cancer: specific types	14	613	99	8491	0.141414	0.0112788	0.0537784
5100	Bacterial invasion of epithelial cells	Human Diseases	Infectious disease: bacterial	13	613	73	8491	0.178082	0.00195371	0.0178548
4512	ECM-receptor interaction	Environmental Information Processing	Signaling molecules and interaction	13	613	88	8491	0.147727	0.0100776	0.0522308
5221	Acute myeloid leukemia	Human Diseases	Cancer: specific types	12	613	70	8491	0.171429	0.00398459	0.027311
4917	Prolactin signaling pathway	Organismal Systems	Endocrine system	12	613	72	8491	0.166667	0.00504395	0.0325384
1521	EGFR tyrosine kinase inhibitor resistance	Human Diseases	Drug resistance: antineoplastic	12	613	79	8491	0.151899	0.010618	0.052929
4370	VEGF signaling pathway	Environmental Information Processing	Signal transduction	11	613	58	8491	0.189655	0.00254661	0.0209459
5223	Non-small cell lung cancer	Human Diseases	Cancer: specific types	11	613	66	8491	0.166667	0.00711527	0.0410689
5211	Renal cell carcinoma	Human Diseases	Cancer: specific types	11	613	68	8491	0.161765	0.00891374	0.0485393
5219	Bladder cancer	Human Diseases	Cancer: specific types	10	613	41	8491	0.243902	0.000516	0.00893588
4930	Type II diabetes mellitus	Human Diseases	Endocrine and metabolic disease	10	613	48	8491	0.208333	0.00190398	0.0178548
4923	Regulation of lipolysis in adipocytes	Organismal Systems	Endocrine system	10	613	56	8491	0.178571	0.00615824	0.0368375
51	Fructose and mannose metabolism	Metabolism	Carbohydrate metabolism	7	613	35	8491	0.2	0.0112262	0.0537784
220	Arginine biosynthesis	Metabolism	Amino acid metabolism	6	613	19	8491	0.315789	0.0016606	0.0160687
